# Supplementary material for: Association of Circulating C-C Motif Chemokine Ligand 4 to Disease Severity and Clinical Outcomes in Sepsis: A Prospective Observational Study
Source: Biomedicines. 2026 Jun 19;14(6):1390. doi: 10.3390/biomedicines14061390 (PMC13297423; doi:10.3390/biomedicines14061390)
Supplement: Supplementary file 1 [file biomedicines-14-01390-s001.zip]

Archive with 1 entries (1 files):
- biomedicines-4308565-supplementary.pdf
